# Supplementary material for: PPARα–NF-κB heterodimer mediates obesity-induced diastolic dysfunction through autocrine production of IL-6
Source: J Clin Invest. 2026 Feb 12;136(7):e196238. doi: 10.1172/JCI196238 (PMC13038213; doi:10.1172/JCI196238)
Supplement: Supporting data values [file jci-136-196238-s281.xlsx]

## Sheet: Fig1
Fig1A	Rpl22flox/flox			Fig1B	Acox1		Cd36		Cpt1b		Pdk4			Fig1D	Acox1				Cd36				Cpt1b				Ech1				Fatp1				Pdk4					Acox1				Cd36				Cpt1b
	Cre(-)	Cre(+)		HFD	(-)	(+)	(-)	(+)	(-)	(+)	(-)	(+)			Wild		PPARacKO		Wild		PPARacKO		Wild		PPARacKO		Wild		PPARacKO		Wild		PPARacKO		Wild		PPARacKO			Wild		Tg-PPARa		Wild		Tg-PPARa		Wild
	0.825624	1023.68			1.36869	1.84617	0.940194	4.13191	1.15043	3.21044	1.2492	4.75549		HFD	(-)	(+)	(-)	(+)	(-)	(+)	(-)	(+)	(-)	(+)	(-)	(+)	(-)	(+)	(-)	(+)	(-)	(+)	(-)	(+)	(-)	(+)	(-)	(+)		(-)	(+)	(-)	(+)	(-)	(+)	(-)	(+)	(-)	(+)
	1.13681	1433.08			1.03143	2.14447	1.07547	3.48836	0.729168	2.44142	1.35115	7.14655			1.09728	2.77134	1.13912	0.420276	1.25978	0.641851	0.495945	0.802321	1.47257	1.21276	0.369366	0.799438	1.14945	0.812834	0.127646	0.382862	1.25118	1.38681	0.332291	0.439711	0.819414	1.73217	0.274862	0.898318		0.63	1.15	3.04	9.4	0.655	1.48	1.58	5.04	0.689	1.24
	0.817231	3624.98			0.364666	2.55919	0.691601	5.07311	0.665841	3.07341	0.31564	4.9704			1.1233	1.37482	0.241767	0.406446	1.18375	1.62804	0.213944	0.350836	1.2815	1.64169	0.241677	0.445373	0.926183	1.33949	0.07175	0.206467	0.842681	1.36736	0.178545	0.39341	0.653081	1.60354	0.235755	0.375829		1.1	1.24	2.03	6.38	0.654	2.25	1.69	5.3	0.715	1.64
	1.22033	2520.09			0.461753	2.23016	1.07324	2.36966	0.576057	1.68512	0.426991	10.6759			1.35991	0.712602	0.345939	0.318921	0.919913	1.42066	0.488025	0.357629	1.12716	0.909447	0.327136	0.279243	1.36378	1.22962	0.140161	0.165168	1.16427	0.634757	0.225496	0.447654	2.10448	1.80456	0.206623	0.616024		1	1.03	1.75	8.85	0.875	1.81	1.02	2.68	1.05	1.73
					1.77346	2.03826	1.21949	5.84783	1.8785	2.64304	1.65702	4.86502			0.807465	2.12376	0.361639	0.581566	1.07695	0.705483	0.293211	0.385807	1.1214	1.07566	0.293173	0.323524	1.19058	2.1741	0.128456	0.126625	1.01734	0.907992	0.300813	0.368665	0.430476	0.428156	0.491975	0.612783		1.03	1.28	2.54	3.92	1.19	1.58	1.68	2	1.12	1.29
															0.663766	1.75413	0.588489	0.344989	0.515181	2.07726	0.521774	7.19e-06	1.07324	1.13017	0.476014	0.505968	1.09939	1.01164	0.221079	0.336058	1.08244	1.17095	0.609985	0.459409	0.441013	1.40126	0.352512	1.10688		0.923	1.51	2.2	8.69	0.927	3.35	2.53	4.08	0.877	2.72
															0.616254	1.95707	0.720813	0.055178	0.732346	1.94737	0.675053	1.28552	0.502538	1.60445	0.600897	0.542946	0.559008	0.925559	0.247679	0.27059	0.707481	1.0941	0.549136	0.553653	0.438802	2.08556	0.401603	1.0434		1.43	1.18	2.54	5.09	1.51	2.39	2.37	2.17	1.59	1.85
															1.15806	0.714002	0.418427	0.976879	1.05869	2.28266	0.516626	0.294169	0.82227	0.907554	0.395502	0.326492	0.862814	1.16173	0.150595	0.286768	0.949757	1.51584	0.391542	0.436078	0.967884	4.51433	0.298675	0.211728		0.89	1.21	2.28	4.68	1.19	2.79	2.49	2.09	0.966	2.74
															1.17397	1.99666	0.217352	0.669775	1.2534	0.546482	0.224634	0.269455	0.599324	2.03	0.230515	0.195063	0.848789	1.95151	0.111206	0.142945	0.984852	2.21326	0.233391	0.357974	2.14485	3.77015	0.116636	0.182266
[truncated: 14 more columns]

## Sheet: Fig2
Fig2A	EDP				EDPVR				EDP				EDPVR					Fig2B	Wild		PPARacKO		Wild		TgPPARa			Fig2C	Wild		PPARacKO		Wild		TgPPARa			Fig2D	Wild		PPARacKO		Wild		TgPPARa			Fig2E	Wild
	Wild		PPARacKO		Wild		PPARacKO		Wild		TgPPARa		Wild		TgPPARa			HFD	(-)	(+)	(-)	(+)	(-)	(+)	(-)	(+)		HFD	(-)	(+)	(-)	(+)	(-)	(+)	(-)	(+)		HFD	(-)	(+)	(-)	(+)	(-)	(+)	(-)	(+)		HFD	(-)
HFD	(-)	(+)	(-)	(+)	(-)	(+)	(-)	(+)	(-)	(+)	(-)	(+)	(-)	(+)	(-)	(+)			0.851123	0.816238	0.591588	0.785068	0.615327	0.725375	0.77	0.299708			8.05882	7.5	8	7.01149	8.47059	7.8453	8	17.0213			6.45349	7.15909	9.41177	7.01149	5.05882	7.29282	9.05556	11.383			1.00661
	6.484	13.39	6.596	9.458	0.0378	0.1243	0.06229	0.05632	6.603	10.35	6.263	10.51	0.08082	0.1036	0.06585	0.1637			0.743234	0.839585	0.290781	0.761997	0.79124	0.616625	0.74	0.042688			9.04192	8.0226	9.16667	6.1326	9.76471	8.35227	12.9444	13.8043			6.76471	7.34463	8.09524	7.56906	5.88235	5.625	5.83333	14.4565			1.03622
	6.57	9.312	7.524	7.598	0.06783	0.1502	0.04589	0.06472	6.961	10.13	5.176	15.95	0.05542	0.1221	0.08246	0.2523			0.697021	0.657761	0.831359	0.746895	0.786012	0.644897	0.73	0.164578			6.25731	8.28221	7.81609	6.4497	8.4	9.88701	10.7222	11.2			9.58084	6.19632	6.37931	4.43787	5.14286	7.40113	8.66667	10.5143			0.486389
	6.907	10.53	6.497	4.906	0.06114	0.1099	0.06732	0.07138	7.103	5.981	6.838	12.93	0.0398	0.1032	0.07819	0.1891			0.75504	0.584786	0.576312	0.749036	0.742299	0.82347	0.68	0.12443			7.66871	8.94118	8.27957	7.60479	9.27778	9.03409	8.83333	13.9884			7.7193	7.11765	5.86022	6.52695	6.88889	7.15909	8.61111	9.36416			0.807445
	7.233	10.69	4.401	5.23	0.06131	0.1155	0.05666	0.07604	7.214	7.185	6.103	15.01	0.02392	0.1123	0.08921	0.1888			0.719364	0.677782	0.742299	0.733252	0.92059	0.75425	0.68	0.21956			9.83696	8.38509	9.4375	9.94286	9.67568	8.37989	10.5882	11.2568			6.56442	5.83851	7.5	5.94286	5.40541	5.92179	8.41177	12.0765			0.888189
	5.11	10.06	7.813	5.044	0.05108	0.1035	0.08392	0.05111	6.476			13.09	0.02605			0.2077				0.658668	0.630098	0.657	0.65	0.739942	0.51	0.287307			9.77528	6.50888	8.50299	7.7907	10.1667	7.96703	9.82857	16.9061			9.67391	6.4497	6.94611	7.2093	5.38889	5.27473	8.17143	13.9779			1.21117
	7.466	9.668	5.494	6.926	0.06503	0.1273	0.04809	0.06432				9.562				0.1692				0.766955	0.616503	0.678138	0.65	0.624105	0.6	0.277548			9.3	6.88525	9.23077	8.71951	9.82857	8.66667	12.2222	12.6136			9.7191	6.17486	8.01282	6.76829	5.77143	8.44444	8.83333	10.7955			1.25827
		13.34	10.1	8.182	0.0664	0.09523		0.1026												0.690267	0.74895		0.82	0.861292	0.56	0.262641			9.88889	8.12121	7.84884	7.25	9.31429	10.1695	15.2222	14.4068			5.95	6.30303	5.17442	5.625	5.77143	6.38418	10.8889	9.54802			0.986877
			7.53	9.445				0.09402												0.703704	0.66		0.64	0.843878	0.71	0.233716			9.10112	7.15116	7.7707	8.36257	8.48649	8.46994	7.72973	15.873			7.72222	5.69767	4.96815	5.96491	7.18919	7.54098	9.56757	11.9577			1.05034
																					0.750888				0.49	0.159796			8.67816		7.67442	7.77174	8.05556	9.45055	10.5263	14.2373			7.47191		4.88372	5.65217	6.61111	7.03297	9.68421	11.0734			0.65021
																					0.830892				0.62	0.117696			7.56098		7.79661	8.03371	7.94444	10.7527	10.1667	13.9459			10.6897		5.36723	9.4382	5.88889	7.25807	9	10.8108			1.14323
																					0.482269				0.6				8.60335		10.3279	7.36842	9.22222	8.39572	9.55556	13.5196			5.2439		8.63388	5.61404	6.27778	7.3262	12.3333	9.88827			1.36155
																					0.642577				0.58				8.46994		11.0417	8.97727	8.22222	11.25	10.6667	14.8066			7.7095		7.43316	7.5	7.22222	8.15217	8.88889	13.3149			1.4043
																					0.404847				0.67				7.37705		9.30481	9.56757	7.11111	9.06593	7.55556	18.0214			6.8306		7.72727	9.51351	5.44444	10.0549	8.33333	13.5294			0.68022
																					0.515753				0.49				7.80899		8.01136		13.2973	7.5	9.48571	7.16667			5.35519		7.72222		9.40541	4.54545	9.31429	8.72222			1.35266
																													8.69823		9.88889		9.18129	9.34066	12	15.6021			6.74157		9.10112		6.72515	5.27473	9.44444	8.53403			0.676328
																													8.58823		9.60674		9.12568	7.56906	7.33333	10.3743			8.16568		7.82353		6.72131	5.52486	9.05556	9.09091
																													9.29825		12.0219		9.03226		9.88889				6.88235		7.82353		5.80645		9.05556
																													8.89535		11.8182		8.89535		15.8333				6.60819		5.88235		7.73256		11.8333
																													8.72093		9.23529		7.94286		10.6111				6.10465		5.58139		6.11429		9.44444
																													8.27586		9.23529		9.27374		8.27778				6.10465		6.54971		7.26257		8.83333
																													8.44311		9.23529		9.72222		9				5.74713		6.87861		8.11111		8.83333
																													9.29825		8.89535		7.69663		8.88889				6.40719		6.44068		6.96629		10.0556
																													9.16667		8.88889		8.90805		8.93258				5.67251		7.44681		5.86207		6.74157
																													8.75		7.28324		7.6		7.62431				6.33333		9.34066		5.65714		6.35359
																															10.565		7.94286		8.97297				6.75		8.33333		5.94286		8.21622
																															6.6129		7.4269		9.68085								5.78947		8.67021
																															6.59574		10.3049		11.413								9.14634		11.5761
																															9.34066		7.73481		9.02174								6.0221		8.20652
																															9.77778		8.61879		9.94118								5.9116		8.64706
																																	10.3297		10.163								9.56044		8.6413
																																	8.71508		9.2								9.10614		8.74286
																																			10.0556										10.7778
																																			8.43575										10.1117
																																			8.05714										8.85714
																																			12.4862										11.547
																																			8.0226										8.19209
																																			9.21788										9.10614
																																			8.03279										9.56284
																																			14.9468										13.617
[truncated: 17 more columns]

## Sheet: Fig3
Fig3A	Casp1	2.84		Fig3B	Il-6				Tnfa				Il-1b				Mip1a				Mip1b				Mip2				Mif				Ccl5				Il-6				Tnfa				Il-1b				Mip1a
	Mir125b1	1.79643			Wild		PPARacKO		Wild		PPARacKO		Wild		PPARacKO		Wild		PPARacKO		Wild		PPARacKO		Wild		PPARacKO		Wild		PPARacKO		Wild		PPARacKO		Wild		Tg-PPARa		Wild		Tg-PPARa		Wild		Tg-PPARa		Wild
	Casp8	1.68683		HFD	(-)	(+)	(-)	(+)	(-)	(+)	(-)	(+)	(-)	(+)	(-)	(+)	(-)	(+)	(-)	(+)	(-)	(+)	(-)	(+)	(-)	(+)	(-)	(+)	(-)	(+)	(-)	(+)	(-)	(+)	(-)	(+)	(-)	(+)	(-)	(+)	(-)	(+)	(-)	(+)	(-)	(+)	(-)	(+)	(-)
	Angpt1	1.53272			0.742173	0.366971	1.07608	0.985944	0.848134	2.50565	1.96584	1.58789	1.53621	1.43562	0.554312	1.14715	0.457219	0.315831	0.391268	0.791231	0.544144	0.274873	1.51708	1.14	0.791632	1.22562	2.8812	1.26974	0.869005	2.1628	1.55892	0.769326	0.5873	1.73099	0.659215	1.83684	1.0072	1.91064	1.35121	7.13972	0.377	1.38745	1.36987	0.88659	0.48782	0.522025	0.879347	0.918036	0.33282
	Oas3	1.39191			1.03769	1.62213	0.293754	0.932802	1.19883	1.46876	0.582731	0.780553	1.24819	0.579975	0.823193	0.446943	0.641169	1.39143	0.268103	0.899728	0.603649	1.05875	0.571035	0.880385	0.843021	1.18879	0.369465	0.541151	0.976708	0.762676	0.991093	0.56073	0.392369	0.597774	0.299444	0.538255	0.869226	1.13066	1.57265	6.07245	0.815256	1.15051	2.96701	2.41933	0.370727	0.88871	0.906264	0.82099	0.538598
	Sppl2a	1.29648			0.855264	1.64205	1.01127	0.330559	1.46405	0.871673	0.268277	0.692116	1.01595	0.676861	0.960837	0.828856	0.427707	0.291244	0.338713	0.278548	0.641106	0.318489	0.533357	0.392968	0.484984	0.237497	0.383753	1.24666	0.865451	0.561277	0.52477	0.44901	0.752316	1.09144	0.57126	0.247292	0.931981	1.27006	3.68555	4.00604	1.4252	1.0796	0.552402	1.92918	0.976358	1.02713	0.685714	0.874505	1.31956
	Cyld	1.13472			1.1139	2.36986	0.695559	0.857946	1.22779	2.77378	0.692123	0.601013	0.848218	2.76157	0.554312	0.471936	1.30369	2.55434	0.268015	0.206573	1.64563	2.72962	0.224051	0.21178	2.55979	1.64615	0.405845	0.317978	1.17965	0.461643	0.86507	0.320126	0.717243	0.728003	0.193217	0.281233	0.821644	1.92811	2.04962	5.82921	0.713777	0.386169	1.13389	1.0796	1.67049	1.03086	1.0299	0.400723	1.23768
	Ifih1	1.05341			1.87813	3.02832	0.903823	0.927938	2.02149	2.53389	1.9754	0.97391	0.67075	1.91725	0.858266	1.05674	1.96037	2.12063	1.09252	0.857725	1.62227	1.58413	0.989373	0.530367	1.29946	4.35385	0.839512	0.842883	1.18922	0.742481	0.765741	0.565923	2.19801	1.27468	0.474594	0.298144	0.527446	2.46725	2.45446	5.96879	1.39763	1.36039	0.509158	0.386169	0.700053	0.78852	1.9645	2.94628	0.870537
	Tlr4	0.996802			0.240046	2.6376	1.70545	0.54545	0.571451	2.20993	1.3355	1.54232	0.692694	1.89516	0.781041	1.07132	0.560032	1.68663	0.993938	0.44847	0.438442	1.36031	0.569951	0.535709	0.225989	2.60379	1.21631	0.834717	0.558451	0.783928	0.896541	0.679739	0.863299	1.3815	0.3257	0.539978	1.16583	2.31141	2.24609	13.7113	1.28759	0.182216	0.515767	1.36039	1.536	0.825664	1.17603	1.39003	1.35708
	Il6	0.889463			1.28735	1.41822	0.52604	0.769977	0.601846	0.637069	0.862509	1.33435	0.784926	1.07484	2.18385	0.717748	0.484284	1.25603	0.424356	0.879144	0.86582	0.708874	0.656058	0.541561	0.620068	1.21273	0.692155	0.85811	0.884799	0.613296	0.70994	0.772107	0.984371	1.01315	0.323275	0.349962	1.67668	1.45917	1.06455	2.21456	0.983724	1.6602	0.52162	1.5	1.25855	0.768508	0.799222	0.824558	1.34372
	Tnfaip3	0.853303			0.845445	2.05555	0.904098	0.518679	0.066405	1.38648	1.93518	0.858982	1.20306	1.35059	2.70006	0.921166	2.16553	1.58413	1.10156	0.505239	1.63894	1.15706	1.88318	0.671273	1.17506	1.34075	1.39812	2.01198	1.47672	0.881768	1.48273	0.563206	1.5051	1.24536	0.468695	0.527401
	Ptpn2	0.823245
	Otud4	0.782873
	Cnot7	0.767096
	Ythdf3	0.692736
	Tbk1	0.640955
	Ube2k	0.594024
	Klf4	0.5676
	Med1	0.529476
	Hif1a	0.513088
	Ripk2	0.509054
	Hipk1	0.473716
	Edn1	0.460956
	Parp14	0.44456
	Ythdf2	0.415908
	Parp9	0.345993
	Pxdn	-0.400541
	Trim41	-0.436768
	Sppl2b	-0.496735
	Stat2	-0.602377
	Trex1	-0.798903
	Gas6	-0.804849
[truncated: 62 more columns]

## Sheet: Fig4
Fig4E	Il-6					Fig4F	Il-6 1Kb promoter			Il-6 0.6 Kb promoter				Il-6 1Kb promoter			Il-6 0.6 Kb promoter				Il-6 1Kb promoter			Il-6 0.6 Kb promoter				Il-6 1Kb promoter				Il-6 0.6 Kb promoter					Fig4G	Control			PPARadAF2				Fig. 4H	Control		PA
	siControl		siPPARa			PA	0	100	300	0	100	300	OA	0	150	500	0	150	500	WY	0	1	10	0	1	10	PPARa	0	0.1	0.3	0.7	0	0.1	0.3	0.7		PA	0	100	300	0	100	300			control	PPARa	control	PPARa
	(-)	(+)	(-)	(+)			0.733162	0.513791	2.35728	0.846697	1.38074	1.50289		0.71974	0.646055	0.804958	1.06195	1.7429	2.74401		0.775168	1.92181	3.15201	0.801342	1.40134	1.56342		1.74926	0.549633	0.973581	3.08864	1.0309	1.64582	3.47702	2.95252			1.97388	1.66598	2.21031	0.571821	0.263918	0.940206			1.16992	0.934281	0.830077	3.89343
	0.970535	3.71853	0.689835	1.61325			1.55869	2.45927	1.84637	1.5279	1.29487	2.74599		0.911512	1.51761	1.60521	0.691329	1.32882	2.5004		1.14966	1.5594	1.45873	0.612081	1.32785	1.66913		0.592778	1.27466	1.11521	1.51196	1.48304	2.12509	1.71364	1.53278			0.89622	3.77182	3.11753	0.841237	0.423368	0.065979			0.539964	1.59976	0.704559	3.78567
	1.02946	3.77742	0.70211	1.55093			1.17383	0.35537	1.86016	0.692095	1.05803	1.09301		0.715004	1.21693	2.92157	0.905068	1.05712	1.95978		0.369463	1.70638	1.29664	0.313087	1.33087	2.93758		0.280444	1.47725	0.950133	2.2867	1.09872	1.71816	1.46044	1.59608			1.12165	1.17113	1.33608	0.615808	0.835739	0.571821			0.249852	0.067496	0.844287	8.74008
	0.962264	2.1696	1.05975	1.42928			0.484926	0.887107	3.03849	1.16998	1.1796	3.24439		2.15448	0.937555	3.48506	1.46742	1.21883	1.69429		1.02685	2.1	2.60537	1.47987	1.8755	3.3906		1.60013	0.47366	0.801938	2.95639	0.904295	1.84476	3.76187	3.0113			0.621306	1.08316	7.28522	0.087973	0.483849	1.20962			0.26643	2.21314	1.86027	3.52398
	1.03774	1.62888	1.22862	1.50439			1.21616	2.90378	1.50481	0.767695	0.823605	3.10969		0.582421	0.842853	2.2776	0.86	1.01126	3.11585		1.91074	1.95503	2.25	1.48893	1.62081	1.71745		1.23714	0.897608	1.00547	1.6489	1.08063	2.28335	1.87641	1.6006			1.22612	2.51272	2.26529	1.83643	0.560825	1.16564			1.04085	1.35702	2.91652	6.14565
							0.833226	0.602309	2.26299	1.19307	1.13727	1.2662		0.764723	1.52471	1.97455	1.08367	1.25744	2.40627		0.768121	1.18087	1.64295	0.457047	2.01342	1.31577		0.540253	1.52697	1.37221	1.11052	0.402411	2.07084	1.43783	3.052			0.373883	1.83643	5.30584	0.951203	0.73677	1.24261			2.73298	1.51806	1.89698	5.2907
														0.551642	1.16247	3.11335																						0.934708	1.88041	1.87491	1.25911	1.67148	2.21581					2.4997	3.70989
														1.60047	0.963599	3.52057																						0.852234	1.04467	5.19038	1.98488	1.01168	1.89141					3.75488	7.77146
[truncated: 29 more columns]

## Sheet: Fig5
Fig. 5E	IgG	PPARa-RelA	IgG	PPARa-p50
	0.33333	0.92464	0.430773	0.995199
	0.37882	0.88673	0.416486	0.736413
	0.25652	1.10914	0.490375	1.44996
	0.44141	0.87981	0.601113	0.835613
	0.236228	0.959814	0.647232	0.883687
	0.521225	1.19529	0.668317	0.883021
		1.04457	0.318536	1.2161
			0.412449
			0.167286

## Sheet: Fig6
Fig6G	Intact			m2			m3			m4				Fig6H	Intact			m2			m3			m4				Fig6I	Intact				m2					Intact				m2
PA	0	100	300	0	100	300	0	100	300	0	100	300		TNFa	0	3	10	0	3	10	0	3	10	0	3	10			Control		TNFa		Control		TNFa			Control		TNFa		Control		TNFa
	1.91108	1.82062	2.79877	1.34393	1.09602	0.882907	1.93544	1.37003	1.15256	2.47475	5.20611	5.63669			0.80315	3.2	4.89764	1.14961	3.2	5.75748	1.08346	0.648819	0.548031	1.95905	2.0378	0.330709		PPARa	(-)	(+)	(-)	(+)	(-)	(+)	(-)	(+)	PA	(-)	(+)	(-)	(+)	(-)	(+)	(-)	(+)
	1.19301	2.58392	4.21795	1.15691	0.861161	0.36969	0.691538	1.43092	1.20911	2.36167	3.14454	6.2195			0.973228	2.54488	7.34488	2.22362	1.70709	6.48819	1.24724	0.582677	1.06772	1.76693	0.815748	1.41102			1.13389	1.26886	3.78271	2.54415	2.75715	0.96404	5.08242	5.90185		1.17744	0.942906	3.91521	3.46769	1.90735	1.4694	4.41778	3.80034
	0.361861	2.45387	2.30687	1.2178	1.04383	0.861161	0.74373	2.09636	0.704586	1.57879	5.8846	4.6059			0.80315	3.29134	4.91024	1.24724	2.50394	6.22047	0.39685	0.702362	0.850394	3.09291	0.976378	1.2063			0.961285	1.45708	4.62005	1.90604	1.96471	2.23272	3.7559	4.40373		1.23009	1.0841	3.54188	4.84855	0.701197	2.05094	6.54769	3.59214
	1.33436	2.34079	5.63712	1.98763	1.26564	1.12212	1.69188	1.70492	1.87455	3.1054	5.8759	9.36404			1.21575	3.43937	5.49921	0.825197	1.60945	6.79055	1.37323	1.01732	0.992126	1.97165	2.84409	1.33228			1.06136	1.7215	4.34828	2.34858	1.54439	2.59519	5.7611	4.5522		1.81402	0.78735	4.11624	2.64205	1.01709	1.15111	3.58017	6.38017
	0.655874	2.74789	3.19456	1.40482	1.14386	0.452327	0.74373	1.65273	1.83105	2.80095	4.0057	4.88861			1.08976	3.50866	7.34488	1.75118	2.02205	8.0315	0.900787	0.699213	2.13228	1.05197	2.08819	1.34803			0.632594	1.89962	6.11201	3.21714	1.78733	1.09129	6.08502	4.22249		1.13915	4.7935	6.59795	5.2865	1.80684	1.4	4.90359	4.64034
	0.226163	3.56207	2.83835	1.19171	1.41787	0.752428	0.526265	2.07027	1.38743	1.65273	6.64138	4.13183			1.11496	2.90079	6.70236	1.65354	1.90866	3.43307	0.588976	1.22835	1.57795	1.68819	1.75748	2.37795			1.00811	1.42586	7.24958	2.96924	1.8336	1.60609	5.46611	6.74828		0.471453	2.79761	4.36513	4.51829	1.83316	3.39829	1.94564	1.60342
	1.54357	3.8674	6.08945	1.2265	1.58314	1.83105	2.57478	2.02677	2.13985	3.00102	4.61026	5.92809																	1.20275	1.72976	6.79143	3.52379	1.27832	3.24689	8.42571	7.16282		0.653333	3.4988	6.95453	1.8906	2.9747	1.44786	3.21402	4.52068
	0.582371	4.08225	5.38269	1.92674	1.46571	0.67849	1.31349	1.93109	2.05287	1.94849	5.20611	3.60122																										0.51453	2.2735	3.86735	2.39077	0.729013	0.832401	2.51311	3.0539
	1.19171	3.42638	6.06292	0.974242	2.08331	1.16126	0.717634	2.38341	1.45701																														1.6465	6.09778	2.75214
																																							2.23043	5.75258	2.18017

## Sheet: Fig7
Fig7E	Il-6 promoter						PPRE							Il-6 promoter							Fig7F	EDP				EDPVR					Fig7G	Il-6				Tnfa				Il-1b				Mip1a				Mip1b
	Control			RXRaD1			Control			RXRaD1				Control			RXRaD1							GFP	RXRaD1			GFP	RXRaD1			GFP		RXRaD1		GFP		RXRaD1		GFP		RXRaD1		GFP		RXRaD1		GFP
PA	0	100	300	0	100	300	0	100	300	0	100	300	TNFa	0	3	10	0	3	10		Month	0	1	2	2	0	1	2	2		HFD	(-)	(+)	(-)	(+)	(-)	(+)	(-)	(+)	(-)	(+)	(-)	(+)	(-)	(+)	(-)	(+)	(-)	(+)
	1.17195	3.64253	2.97738	1.2828	1.82127	2.32805	0.983957	3.03743	2.35294	1.66845	0.770053	1.49733		0.948755	1.87116	3.11859	1.08346	2.66179	3.30308			5.384	10.82	9.15	7.628	0.05091	0.09433	0.1386	0.059			0.726871	2.26312	0.56101	1.39169	0.652648	2.37896	1.99456	0.688753	0.699496	1.36089	0.478883	1.06833	0.465832	0.441396	0.475259	0.748148	1.08789	1.82543
	0.807692	2.819	14.1109	1.59955	1.34615	2.54977	1.45454	4.36364	4.91979	2.18182	4.40642	5.30481		1.03075	2.16105	2.83748	1.13616	2.20498	2.37189			5.901	9.73	12.03	6.844	0.084	0.119	0.1392	0.06			1.02353	2.64766	0.641504	0.871571	0.521052	1.76285	1.03895	1.14219	1.04392	0.763257	0.804887	0.898904	0.611367	0.216397	0.627984	0.953785	0.962157	1.51209
	0.522624	1.61538	7.11086	3.08824	0.9819	1.61539	1.15508	0.941176	7.27273	0.213904	0.727273	9.15508		0.884334	2.86384	3.12738	0.960469	1.38799	2.38067			4.851	10.8	9.183	7.234	0.07	0.1155	0.1018	0.065			0.76012	3.09457	0.725052	0.852631	1.96828	2.1859	1.57264	1.76083	1.55443	2.00457	1.15703	1.05371	1.62325	0.65282	0.556955	0.785965	0.955255	1.15026
	1.78959	2.6448	4.181	2.48643	0.791855	2.9457	0.342246	1.24064	3.93583	0.55615	0.213904	3.93583		1.15959	2.33675	2.38067	0.913616	2.40703	2.16105				8.661	10.42	5.419		0.0848	0.094	0.053			0.657297	3.74668	0.648136	0.755272	0.74032	2.26163	2.17561	2.02998	1.35488	1.66498	1.11352	1.08116	2.0208	0.569321	0.839518	0.729339	1.08571	0.916918
	1.12443	2.819	5.09955	1.50452	1.75792	2.24887	1.06952	0.812834	1.62567	1.3262	3.50802	2.73797		0.942899	2.43338	3.40849	1.15373	1.9063	2.97804					12.98	5.472			0.102	0.048			1.22209	1.49936	1.0972	0.943956	1.0685	2.39206	1.30452	0.719685	0.900359	0.924599	1.50761	0.664882	0.971465	1.55322	0.485558	0.445706	0.883843	0.875556
	1.02941	2.50226	2.23303	1.75792	1.21946	2.83484	2.52406	4.4492	5.51872	3.5508	2.60963	1.71123		0.679356	2.04685	2.67936	1.10688	3.2328	2.48609													2.09212	1.18598	2.35519	2.34206	1.46622	1.68262	1.92386	1.00975	0.784164	1.16031	1.54431	1.48125	1.18684	0.967442	0.753197	0.352639	0.924351	0.830061
	0.554299	2.73982	8.6629	2.50226	1.17195	2.45475	0.171123	0.727273	8.68449	0.470588	2.73797	7.70054		1.27672	1.45827	3.2328	0.778917	2.45974	2.7672													2.18686	1.81576	1.11538	0.948894	0.746576	2.00943	1.19739	0.252666	0.917618	2.36764	0.691359	0.875805	0.81749	0.550696	0.587127	1.01946	1.14585	1.0592
							0.299465	0.770053	4.02139	1.15508	1.71123	4.32086		1.0776	2.59151	3.65447	1.0776	2.15227	3.12738													0.525711	2.95734	2.62927	2.2676	0.836396	3.38084	1.05982	0.574285	0.745132	2.37336	1.48358	0.667611	1.02113	0.88409	1.26588	0.862664	0.954941	3.44708
															1.74817	2.84627	0.679356	1.72182	4.08492																									0.737218	2.65439	0.476556	0.465874
															1.89751	2.74085		2.09078																										0.544598	4.52298	0.54929	0.506937
[truncated: 47 more columns]

## Sheet: FigS1
FigS1C	EDP				EDPVR					Fig. S1D	Atp2a2		Myh7		Mmp2		Col1a1			FigS1E	ESPVR				Ejection Fraction					FigS1F	LVEDD				LVESD
HFD	0	1	2	3	0	1	2	3		HFD	(-)	(+)	(-)	(+)	(-)	(+)	(-)	(+)		HFD	0	1	2	3	0	1	2	3		HFD	0	1	2	3	0	1	2	3
Male	6.419	8.313	13.42	15.15	0.06689	0.1164	0.1138	0.1078			0.532995	0.234451	0.345186	1.54003	0.570836	1.09374	0.610584	0.730555			10.314	11.525	8.467	10.773	0.690439	0.703699	0.76145	0.8635			3.06306	2.38096	3.48409	4.14684	2.07207	1.53611	2.1608	2.83997
	6.821	4.676	19.48	13.99	0.060475	0.1196	0.1143	0.1147			0.746221	0.707191	1.18312	1.22023	0.721777	0.579577	0.806692	1.0572			16.187	13.624	8.965	9.076	0.879076	0.82397	0.709329	0.678791			2.73273	2.70833	2.62982	4.07738	1.35135	1.51786	1.74204	2.8125
	6.697	11.97	8.132	21.15	0.07025	0.1236	0.1099	0.111			0.956797	0.944948	0.803438	2.01993	1.229	0.729888	0.389006	0.826331			8.323	10.4	14.798	23.655	0.598777	0.758613	0.428012	0.671804			3.28869	1.59879	3.45059	3.55655	2.4256	0.995475	2.86432	2.1875
	8.015	13.39	10.53	8.018	0.06742	0.1243	0.1155	0.1062			1.26772	0.339458	1.66826	2.5444	1.36672	0.873097	0.875504	0.965409			23.539	18.346	18.721	9.518	0.684996	0.642993	0.733188	0.76732			2.92609	3.52941	3.45185	3.34821	1.99095	2.50377	2.22222	2.2619
	5.901	10.53	10.69		0.084	0.1099	0.107				0.873835	0.48225	1.11792	1.06202	1.28558	2.41995	1.15125	1.16085			18.216	23.341	16.898	15.378	0.599316	0.673075	0.755859	0.691693			2.06636	3.39366	3.57143	3.66	1.52338	2.33786	2.23214	2.14
	4.851	10.69	10.27		0.07	0.1155	0.094				0.706035	0.652136	1.03506	3.85618	0.538517	2.1701	0.931906	0.910034			16.777	21.271	19.273	8.034	0.857715	0.734329	0.744724	0.800107			2.05128	2.53394	3.37798	3.39	1.07089	1.62896	2.14286	2.32
	7.466	14.45	10.42		0.0664	0.09813	0.102				1.73958	0.444922	1.25996	2.34659	0.760428	1.18142	1.4909	1.24423			11.297	19.878	19.878	8.056	0.818037	0.711711	0.79367	0.679473			3.125	2.48869	3.60119	3.52679	1.77083	1.64404	2.12798	2.33631
	9.762	13.34	12.98		0.06423	0.09523					1.17682	0.689294	0.847834	0.539728	1.52713	2.17535	1.74416	1.50199			15.458	20.572	20.572	11.144	0.884708	0.798916	0.862297	0.709294			2.25547	2.93333	3.61482	3.32539	1.09775	1.71852	1.86667	2.27943
											1.85263	0.763901	0.54849	1.16843	0.983907	1.2404	0.887037	1.32299			10.913	9.694	18.4	27.638	0.73786	0.701592	0.740477	0.677927			2.99396	3.12593	3.6		1.91613	2.08889	2.2963
Female	4.363	7.007	9.098	15.32	0.09055	0.07483	0.1121	0.1497			0.841414	1.11745	0.429656	0.811289	0.406625	0.796572	0.395373	0.569595			14.98	4.546	10.18	15.947
	6.491	9.402	12.43	16.8	0.09043	0.1054	0.1161	0.1003			0.57606	0.858873	1.57857	2.1445	1.47108	1.90006	1.12767	1.03708			11.01	17.44	12.1	19.583
	6.968	11.26	6.573	13.66	0.07047		0.1417	0.1032			0.729899	0.707751	1.18251	0.780036	1.13838	1.71997	1.58992	0.674027			22.02			8.034
	6.94		8.68	7.967	0.060045		0.1043	0.1279													15.043			9.076
	8.704		9.792	9.193	0.06203			0.1156																15.378
			10.46	10.39				0.1138																7.46
				16.8				0.1003
				10.4				0.1075
				15.32				0.1497
				10.12				0.1062
				9.462				0.121
				10.4				0.1075

## Sheet: FigS2
FigS2A	Acox1				Cd36				Cpt1b				Ech1				Fatp1				Pdk4					FigS2B	EDP				EDPVR					FigS2C	Ejection fraction					FigS2D	Lung W/TL					FigS2E	HW/TL
	Wild		PPARaKO		Wild		PPARaKO		Wild		PPARaKO		Wild		PPARaKO		Wild		PPARaKO		Wild		PPARaKO				Wild		PPARaKO		Wild		PPARaKO				Wild		PPARaKO				Wild		PPARaKO				Wild
HFD	(-)	(+)	(-)	(+)	(-)	(+)	(-)	(+)	(-)	(+)	(-)	(+)	(-)	(+)	(-)	(+)	(-)	(+)	(-)	(+)	(-)	(+)	(-)	(+)		HFD	(-)	(+)	(-)	(+)	(-)	(+)	(-)	(+)		HFD	(-)	(+)	(-)	(+)		HFD	(-)	(+)	(-)	(+)		HFD	(-)
	0.71155	1.39707	0.94949	0.758518	0.784157	1.39046	0.869679	1.01581	0.776087	1.07761	1.32368	0.513884	0.670577	1.92136	0.177427	0.17084	0.942035	1.11756	0.518404	0.608182	0.321107	2.20066	1.52039	1.52951			6.419	8.313	6.69	6.326	0.06689	0.1164	0.02068	0.08253			0.756791	0.525589	0.788956	0.834074			10.1111	10.6667	9.16168	10.2299			8.33333
	0.643703	1.17728	0.544931	0.685548	1.25842	1.39759	1.04711	0.786837	0.863265	1.12775	1.3218	0.844336	0.881047	2.07812	0.148439	0.133961	0.503464	0.857397	0.90518	0.558843	0.61779	2.18747	1.11551	1.21037			6.821	9.402	5.204	8.761	0.060475	0.1054	0.05782	0.1359			0.803194	0.734866	0.671974	0.621847			11.6111	9.56044	7.10059	7.47126			9.72222
	0.947993	1.77996	0.917931	0.902092	0.977236	0.925414	0.898573	1.13738	1.07247	1.31702	0.722575	0.997958	1.34968	1.31485	0.253686	0.259963	0.7823	2.76232	0.439237	0.681492	1.37515	1.70712	0.84953	1.4394			6.968	11.26	6.881	7.558	0.09055	0.1349	0.085	0.1088			0.655087	0.599215	0.762777	0.895624			8.98305	7.89189	7.44048	10.6471			6.21469
	1.27812	1.22237	0.626614	0.80364	1.29064	1.40903	0.542363	1.31447	1.02075	1.36458	0.721109	0.4784	1.51102	2.144	0.178767	0.49491	1.13776	1.55217	0.518814	0.534387	1.35512	1.39079	0.935331	1.946			6.94	11.97	7.913	11.03	0.09043	0.1196	0.07543	0.09839			0.689817	0.653034	0.79956	0.644604			10.5587	10.8242	8.3815	8.89503			7.43017
	1.16064	1.23562	0.449126	0.683802	0.80578	1.26941	0.495408	1.15976	0.946237	1.08781	0.521324	0.646642	1.14507	1.33061	0.149331	0.214229	1.02059	1.58216	0.417846	0.73966	0.854375	1.27815	0.737781	1.75464			8.015	13.39	9.831	6.876	0.07047	0.1236	0.08012	0.08286			0.809138	0.760876	0.710815	0.856043			8.19209	11.3043	10	11.4706			7.45763
	0.8787	1.00356	0.679503	0.468717	0.697916	1.75818	0.775302	1.10863	1.23455	1.54785	0.626776	0.99443	0.769373	1.48004	0.170061	0.368621	1.23006	1.13058	0.538998	0.603795	0.824956	4.13084	0.919153	1.21382			7.098			9.402	0.060045	0.1243		0.08818			0.680322	0.910377	0.737722	0.770846			7.98913	10.2174	7.85714	7.77778			7.5
	1.27576	1.39325	0.561691	0.892885	0.813879	1.55765	0.423518	1.40755	0.918723	1.06428	0.762733	0.953856	1.0232	1.14044	0.117858	0.297385	0.916287	0.769736	0.201471	0.517528	0.4248	4.95918	0.913867	3.06753						6.758	0.02184	0.1062		0.0479			0.64557	0.766349	0.649406	0.816453			9.35294	8.81356	8.94737	9.65909			8.47059
	1.10353	0.902715	0.45493	0.531325	1.37197	1.15737	0.457271	0.592726	1.16793	1.06861	0.499338	0.718315	0.650041	0.848673	0.112189	0.025334	1.46751	0.871216	0.421208	0.764935	2.2267	2.86106	0.931183	0.925867						8.052	0.1072			0.02421					0.786012	0.86423			7.96407	8.16667	7.51445	8.22485			6.64671
																															0.06203								0.499211	0.850394			8.12866	7.06522	7.39645	7.32919			6.14035
																															0.06742								0.746672	0.695549			8.83436	8.35165	9.03614	8.38323			6.80982
																															0.01566								0.735049	0.458701			7.80488	10.5556	8.13187	8.10056			6.28049
																																							0.631285	0.591588			10.5525	8.19209	8.69318	7.62162			7.45856
																																							0.681818	0.713064			8.25843	7.94595	8.11111	7.44186			8.14607
																																							0.736383	0.684862			9.13793	7.82123	8.02326	8.7574			6.60919
																																							0.79548	0.75767			7.73481	8	8.04469	9.71429			6.51934
																																								0.728378			8.61111	7.84091	8.95349	9.55556			6.33333
																																								0.790406			8.97297	8.49398		8.61111			6.48649
																																											11.1494	7.73006		10.5389			6.72414
																																											9.1954	8.66667					6.55172
																																												7.63006
																																												7.76471
																																												11.25
																																												10.8939
																																												8.85246
																																												9.83146
																																												9.1358
																																												10.2273
[truncated: 41 more columns]

## Sheet: Table1
Initial Body weight				Final Body weight				Tibia length				Heart weight				LV weight				Lung weight				HW/TL				LV/TL				LUW/TL
Wild		Il-6KO		Wild		Il-6KO		Wild		Il-6KO		Wild		Il-6KO		Wild		Il-6KO		Wild		Il-6KO		Wild		Il-6KO		Wild		Il-6KO		Wild		Il-6KO
(-)	(+)	(-)	(+)	(-)	(+)	(-)	(+)	(-)	(+)	(-)	(+)	(-)	(+)	(-)	(+)	(-)	(+)	(-)	(+)	(-)	(+)	(-)	(+)	(-)	(+)	(-)	(+)	(-)	(+)	(-)	(+)	(-)	(+)	(-)	(+)
29	25	26	28	36	50	36	41	18	22.9	18.6	18.5	150	176	106	129	105	143	75	78	161	189	136	171	8.33333	7.68559	5.69892	6.97297	5.83333	6.24454	4.03226	4.21622	8.94444	8.25328	7.31183	9.24324
32	28	33	33	24	52	42	50	16.1	20.9	18.8	18.06	144	166	140	144	114	136	96	104	173	199	193	148	8.9441	7.94258	7.44681	7.97342	7.08075	6.50718	5.10638	5.75858	10.7453	9.52153	10.266	8.19491
31	24	30	31	40	48	26.1	49	18.7	19.3	18.8	18.75	170	161	107	138	151	124	67	89	165	200	154	149	9.09091	8.34197	5.69149	7.36	8.07487	6.42487	3.56383	4.74667	8.82353	10.3627	8.19149	7.94667
25	28	34	27	33	49	32.7	32.9	19.5	23.6	18.8	18.6	128	164	119	148	112	124	78	99	179	198	157	155	6.5641	6.94915	6.32979	7.95699	5.74359	5.25424	4.14894	5.32258	9.17949	8.38983	8.35106	8.33333
28	26	37	24	26	40	31.1	36.3	18.51	20.3	18.8	18.4	107	157	118	146	68	107	82	97	170	183	154	180	5.78066	7.73399	6.2766	7.93478	3.67369	5.27094	4.3617	5.27174	9.18422	9.01478	8.19149	9.78261
26	24	36	27	28	38	37.5	32.4	18.98	20.5	16.5	18.9	116	136	163	154	73	104	122	103	127	190	191	177	6.1117	6.63415	9.87879	8.14815	3.84615	5.07317	7.39394	5.44974	6.69125	9.26829	11.5758	9.36508
28	23	28	26	28	35	34.2	42.4	18.92	20	18.6	18.7	110	111	136	135	94	92	113	88	151	175	155	151	5.81395	5.55	7.31183	7.21925	4.96829	4.6	6.07527	4.70588	7.98097	8.75	8.33333	8.07487
24	23	21	24	29	34	34.8	45	18.71	21.5	17.8	18.2	108	111	171	128	74	90	123	78	145	148	195	153	5.77231	5.16279	9.60674	7.03297	3.9551	4.18605	6.91011	4.28571	7.74987	6.88372	10.9551	8.40659
24	22	18	21	26	30	29.5	37	18.72	19.7	17.1	17.9	114	108	109	106	63	89	86	75	151	171	161	147	6.08974	5.48223	6.37427	5.92179	3.36538	4.51777	5.02924	4.18994	8.06624	8.6802	9.4152	8.21229
38	20	19	22	26	33	26.5	34	18.75	21.8	17.9	18.7	125	105	112	118	72	84	85	77	174	186	162	165	6.66667	4.81651	6.25698	6.31016	3.84	3.85321	4.7486	4.11765	9.28	8.53211	9.05028	8.82353
34	25	17	23	36.3	29	20.7	27.3	19.1	18.1	17.4	18.1	134	99	104	109	87	73	80	85	155	129	145	182	7.01571	5.46961	5.97701	6.0221	4.55497	4.03315	4.5977	4.69613	8.11518	7.12707	8.33333	10.0552
38	25		18	36	35		23	19.9	18.96		17.2	142	106		97	96	78		77	165	161		152	7.13568	5.59072		5.63953	4.82412	4.11392		4.47674	8.29146	8.49156		8.83721
34	25			38.5	36			18.5	18.61			173	112			128	76			195	143			9.35135	6.01827			6.91892	4.08383			10.5405	7.68404
35	40			33.2	50			18.3	19.6			160	127			127	76			191	175			8.74317	6.47959			6.93989	3.87755			10.4372	8.92857
20	41			37	55			18	18.67			174	122			142	70			191	165			9.66667	6.53455			7.88889	3.74933			10.6111	8.83771
17	18			25.2	30			17.7	18			123	111			96	74			167	119			6.94915	6.16667			5.42373	4.11111			9.43503	6.61111
	24				22.7				18.09				109				77				133				6.02543				4.2565				7.35213
	17				44.8				18.7				144				69				141				7.70053				3.68984				7.54011
	18				20.7				17.4				106				84				143				6.09195				4.82759				8.21839

[truncated: 3 more sheets: FigS3, FigS5, FigS6]
